# Supplementary material for: In Vitro Activity of Ebselen and Diphenyl Diselenide Alone and in Combination with Drugs against Trichophyton mentagrophytes Strains
Source: Pharmaceutics. 2022 May 28;14(6):1158. doi: 10.3390/pharmaceutics14061158 (PMC9229022; doi:10.3390/pharmaceutics14061158)
Supplement: Supplementary file 1 [file pharmaceutics-14-01158-s001.zip]

Archive with 1 entries (1 files):
- pharmaceutics-1703457-supplementary.pdf
